# Supplementary material for: Quality of Life and Its Psychosocial Predictors among Patients with Disorders of Gut–Brain Interaction: A Comparison with Age- and Sex-Matched Controls
Source: Healthcare (Basel). 2024 Mar 30;12(7):757. doi: 10.3390/healthcare12070757 (PMC11011672; doi:10.3390/healthcare12070757)
Supplement: Supplementary file 1 [file healthcare-12-00757-s001.zip]

Archive with 1 entries (1 files):
- healthcare-2824923-supplementary.pdf
